# Supplementary material for: Think globally, act locally: Phylodynamic reconstruction of infectious bronchitis virus (IBV) QX genotype (GI-19 lineage) reveals different population dynamics and spreading patterns when evaluated on different epidemiological scales
Source: PLoS One. 2017 Sep 7;12(9):e0184401. doi: 10.1371/journal.pone.0184401 (PMC5589226; doi:10.1371/journal.pone.0184401)
Supplement: S1 Table — (XLSX) [file pone.0184401.s007.xlsx]

## Sheet: Data
Acc	Strain	Host	Country	Year
JQ693048	K026_10	Chicken	South_Korea	2010
KT583567	IBV/Chicken/Iran/QX/UTIVO_2/2014	Chicken	Iran	2014
KT583568	IBV/Chicken/Iran/QX/UTIVO_6/2014	Chicken	Iran	2014
KT583569	IBV/Chicken/Iran/QX/UTIVO_9/2014	Chicken	Iran	2014
KJ524582	CK/CH/GX/NN11_1	Chicken	China	2011
KJ524587	CK/CH/JS/YC11_1	Chicken	China	2011
JF738085	CK/CH/SD10/003	Chicken	China	2010
KT583570	IBV/Chicken/Iran/QX/UTIVO_103/2015	Chicken	Iran	2015
KT583571	IBV/Chicken/Iran/QX/UTIVO_105/2015	Chicken	Iran	2015
KU143899	IBV/Chicken/Iraq/QX/SGK_6/2014	Chicken	Iraq	2014
KP310037	Iran/QX/H179/11	Chicken	Iran	2011
KP310040	Iran/QX/H281/12	Chicken	Iran	2012
KP310041	Iran/QX/H284/12	Chicken	Iran	2012
KP310038	Iran/QX/H255/12	Chicken	Iran	2012
JX477827	PCRLab/06/2012	Chicken	Iran	2012
KU143900	IBV/Chicken/Iraq/QX/SGK_11/2015	Chicken	Iraq	2015
KP310039	Iran/QX/H271/12	Chicken	Iran	2012
KP310042	Iran/QX/H560/13	Chicken	Iran	2013
KF007205	SDIB768/2012	Chicken	China	2012
KF007204	SDIB702/2012	Chicken	China	2012
KF007210	SDIB821/2012	Chicken	China	2012
KU143898	IBV/Chicken/Iraq/QX/SGK_21/2015	Chicken	Iraq	2015
KU361197	CK/CH/2014/QL1402	Chicken	China	2014
KJ524603	CK/CH/AH/WH11	Chicken	China	2011
KF007208	SDIB778/2012	Chicken	China	2012
KF007206	SDIB763/2012	Chicken	China	2012
KU361196	CK/CH/2014/QL1401	Chicken	China	2014
JX569792	ck/CH/HN/1205	Chicken	China	2012
KC478649	Ck/CH/Shaanxi/2012/BJ	Chicken	China	2012
KF007207	SDIB764/2012	Chicken	China	2012
KU361192	CK/CH/2013/XZ151	Chicken	China	2013
KU361193	CK/CH/2013/XZ153	Chicken	China	2013
KP751244	IRIBVc	Chicken	Iran	2013
KP751246	IRIBVf	Chicken	Iran	2013
KP751243	IRIBVb	Chicken	Iran	2013
KP751245	IRIBVe	Chicken	Iran	2013
KF663561	ck/CH/IBYZ/2011	Chicken	China	2011
KJ469744	SDIB778/2012	Chicken	China	2012
KJ469741	SDIB763/2012	Chicken	China	2012
KJ469743	SDIB768/2012	Chicken	China	2012
KJ128295	CK/CH/SD/121220	Chicken	China	2012
KJ469746	SDIB876/2013	Chicken	China	2013
KJ469740	SDIB702/2012	Chicken	China	2012
KC577421	101GD_10I	Chicken	China	2010
KC577422	102GD_10II	Chicken	China	2010
KC577423	103GD_10III	Chicken	China	2010
KJ524610	CK/CH/GD/CG12_1	Chicken	China	2012
KC577403	74GD_09I	Chicken	China	2009
KJ524580	CK/CH/GD/LZ11	Chicken	China	2011
KJ524594	CK/CH/SC/MS11_2	Chicken	China	2011
JX291988	GX_NN_11	Chicken	China	2011
JF951368	SCZJ_1	Chicken	China	2010
JF951371	SCZJ_4	Chicken	China	2010
KJ524586	CK/CH/FJ/PT11	Chicken	China	2011
JX291992	GX_GL11077	Chicken	China	2011
JX292009	GX_HC1006	Chicken	China	2010
JX292014	GX_YL0902	Chicken	China	2009
JX292006	GX_YL1121	Chicken	China	2010
KJ524615	CK/CH/GD/LY12	Chicken	China	2012
KJ524609	CK/CH/GD/CG12_2	Chicken	China	2012
KU361191	CK/CH/2013/TM66	Chicken	China	2013
KJ524625	CK/CH/HuN/NX12	Chicken	China	2012
KJ524632	CK/CH/YN/SL12	Chicken	China	2012
KJ524638	CK/CH/GD/LZ12	Chicken	China	2012
JX292010	GX_YL1002	Chicken	China	2010
JX291987	GX_NN_9	Chicken	China	2011
KJ469742	SDIB764/2012	Chicken	China	2012
KC478592	SC1202	Chicken	China	2012
KP310043	Iran/QX/H785/14	Chicken	Iran	2014
GU111581	THA351052	Chicken	Thailand	2009
GU111582	THA361052	Chicken	Thailand	2009
GQ885126	THA171051	Chicken	Thailand	2008
GQ885128	THA211051	Chicken	Thailand	2008
GQ885130	THA231251	Chicken	Thailand	2008
GQ885139	THA330352	Chicken	Thailand	2009
GQ885132	THA250152	Chicken	Thailand	2009
GQ885133	THA260152	Chicken	Thailand	2009
GQ885137	THA310252	Chicken	Thailand	2009
GQ885136	THA300252	Chicken	Thailand	2009
KC577407	80GX_09IV	Chicken	China	2009
KJ524590	CK/CH/GD/YN11	Chicken	China	2011
KC795604	QXIBV	Chicken	China	2011
234496	BO_Mordano	Chicken	Italy	2005
191539	FC_Tredozio	Chicken	Italy	2005
356213	BS_Leno	Chicken	Italy	2014
116457	ND_Unknown	Chicken	Italy	2011
123288	CR_Soresina	Chicken	Italy	2005
146473	ND_Unknown	Chicken	Italy	2015
23257	CR_Soresina	Chicken	Italy	2006
285953	BO_Ozzano_dellEmilia	Chicken	Italy	2011
90252	CR_Soresina	Chicken	Italy	2005
318626	ND_Unknown	Chicken	Italy	2011
92426	FC_Cesena	Chicken	Italy	2005
16967	FC_Forli	Chicken	Italy	2015
184715	ND_Unknown	Chicken	Italy	2015
258953	CH_Chieti	Chicken	Italy	2008
259655	FC_Forlimpopoli	Chicken	Italy	2008
278060	CR_Soresina	Chicken	Italy	2008
262272	PZ_Potenza	Chicken	Italy	2007
43669	CN_SantAlbano_Stura	Chicken	Italy	2008
70856	FC_Cesena	Chicken	Italy	2005
127372	AN_Serra_San_Quirico	Chicken	Italy	2005
76409	FC_Forlimpopoli	Chicken	Italy	2005
224858	FC_Meldola	Chicken	Italy	2006
228489	ND_Unknown	Chicken	Italy	2014
1142931	ND_Unknown	Chicken	Italy	2014
142923	ND_Unknown	Chicken	Italy	2014
142927	ND_Unknown	Chicken	Italy	2014
142928	ND_Unknown	Chicken	Italy	2014
142932	ND_Unknown	Chicken	Italy	2014
145352	ND_Unknown	Chicken	Italy	2014
215312	ND_Unknown	Chicken	Italy	2010
FN182281	ITA/90254/2005_Unknown	Chicken	Italy	2005
EF079117	FR/L_1450L/05	Chicken	France	2005
EF079118	FR/L_1450T/05	Chicken	France	2005
DQ431199	L_1148	Chicken	Netherlands	2004
EF079116	NL/L_1449T/04	Chicken	Netherlands	2004
64570	FC_Cesena	Chicken	Italy	2013
117333	UD_Santa_Maria_La_Longa	Chicken	Italy	2011
KT886454	gammaCoV/Ck/Poland/74/2009	Chicken	Poland	2009
KP851937	13543	Chicken	Hungary	2012
KP851936	D2060	Chicken	Hungary	2012
KT886442	gammaCoV/Ck/Poland/G033/2011	Chicken	Poland	2011
HM132098	IBV/chicken/UK/3355/09	Chicken	United_Kingdom	2009
EF079115	NL/L_1449K/04	Chicken	Netherlands	2004
KC577380	36SD_97II	Chicken	China	1997
KC577385	43SD_96III	Chicken	China	1996
JF900377	GB_1215/05	Chicken	Germany	2005
GQ253483	IBV/Ck/SP/18/08	Chicken	Spain	2008
GQ253482	IBV/La/SP/17/08	Chicken	Spain	2008
KT886438	gammaCoV/Ck/Poland/14/2006	Chicken	Poland	2006
JF900380	GB_218/06	Chicken	Germany	2006
GQ253486	IBV/Ck/SP/170/09	Chicken	Spain	2009
KP851928	D2626/2	Chicken	Hungary	2014
KP851941	20162	Chicken	Hungary	2010
KP851927	D2626/1	Chicken	Hungary	2014
KP851930	D2715	Chicken	Hungary	2014
JF900385	GB_1002/07	Chicken	Germany	2007
JF900386	GB_1146/07	Chicken	Germany	2007
JF900383	GB_891/07	Chicken	Germany	2007
GQ253484	IBV/Ck/SP/79/08	Chicken	Spain	2008
JF900379	GB_210/06	Chicken	Germany	2006
JF900375	GB_1011/04	Unknown	Germany	2004
JF900378	GB_1291/05	Chicken	Germany	2005
JF900376	GB_313/05	Chicken	Germany	2005
JF900382	GB_429/07	Chicken	Germany	2007
JF900374	GB_552/04	Chicken	Germany	2004
JF900381	GB_650/06	Chicken	Germany	2006
JF900398	GB_1084/10	Unknown	Germany	2010
JF900394	GB_1237/09	Chicken	Germany	2009
JF900400	GB_1341/10	Chicken	Germany	2010
JF900391	GB_1428/08	Chicken	Germany	2008
JF900395	GB_1574/09	Chicken	Germany	2009
JF900396	GB_1646/09	Chicken	Germany	2009
JF900392	GB_171/09	Chicken	Germany	2009
JF900401	GB_1835/10	Chicken	Germany	2010
JF900393	GB_732/09	Chicken	Germany	2009
JF900397	GB_839/10	Chicken	Germany	2010
JF900389	GB_1141/08	Chicken	Germany	2008
JF900390	GB_1262/08	Chicken	Germany	2008
JF900387	GB_464/08	Chicken	Germany	2008
JF900388	GB_733/08	Chicken	Germany	2008
JF900384	GB_892/07	Chicken	Germany	2007
239454	CR_Soresina	Chicken	Italy	2006
106025	LT_Latina	Chicken	Italy	2010
28809	CR_Soresina	Chicken	Italy	2009
285941	FC_Meldola	Chicken	Italy	2010
9432	FC_Forli	Chicken	Italy	2011
93169	FE_Portomaggiore	Chicken	Italy	2009
240253	AR_Civitella_Val_di_Chiana	Chicken	Italy	2010
199424	BA_Casamassima	Chicken	Italy	2010
140392	FC_Forli	Chicken	Italy	2010
244502	FC_Cesena	Chicken	Italy	2010
85255	FC_Forli	Chicken	Italy	2010
86209	FC_Bertinoro	Chicken	Italy	2010
100450	FC_Forli	Chicken	Italy	2010
123742	FC_Mercato_Saraceno	Chicken	Italy	2010
237531	FC_Cesena	Chicken	Italy	2010
239094	CR_Soresina	Chicken	Italy	2009
240258	AR_Civitella_Val_di_Chiana	Chicken	Italy	2010
297820	BS_Gambara	Chicken	Italy	2010
53418	FC_Forli	Chicken	Italy	2010
71988	TE_Teramo	Chicken	Italy	2010
84106	PE_Montesilvano	Chicken	Italy	2010
88704	FE_Argenta	Chicken	Italy	2008
95597	BS_Paratico	Chicken	Italy	2010
68069	CR_Soresina	Chicken	Italy	2009
68059	CR_Soresina	Chicken	Italy	2009
237253	FC_Forli	Chicken	Italy	2010
285302	CN_Busca	Chicken	Italy	2010
32622	MC_San_Severino_Marche	Chicken	Italy	2011
32623	MC_San_Severino_Marche	Chicken	Italy	2011
78118	MC_San_Severino_Marche	Chicken	Italy	2011
9288	FC_Longiano	Chicken	Italy	2011
213228	FC_Bertinoro	Chicken	Italy	2010
288766	AN_Falconara_Marittima	Chicken	Italy	2010
34708	FC_Santa_Sofia	Chicken	Italy	2010
38518	ND_Unknown	Chicken	Italy	2010
40061	AV_Castelvetere_sul_Calore	Chicken	Italy	2010
43071	FC_Savignano_sul_Rubicone	Chicken	Italy	2010
56321	RA_Alfonsine	Chicken	Italy	2010
98101	FC_Cesena	Chicken	Italy	2010
244792	AN_Ancona	Chicken	Italy	2007
258136	RA_Casola_Valsenio	Chicken	Italy	2007
194584	RA_Ravenna	Chicken	Italy	2007
60419	FC_Cesena	Chicken	Italy	2010
262168	FR_Frosinone	Chicken	Italy	2007
257837	FC_Meldola	Chicken	Italy	2007
254764	CH_Lanciano	Chicken	Italy	2007
139433	TO_Villafranca_Piemonte	Chicken	Italy	2010
42041	CH_Fossacesia	Chicken	Italy	2008
79048	FC_Longiano	Chicken	Italy	2007
87966	AN_Jesi	Chicken	Italy	2007
261393	FC_Meldola	Chicken	Italy	2007
48549	NA_Nola	Chicken	Italy	2008
262162	FR_Frosinone	Chicken	Italy	2007
219980	PZ_Potenza	Chicken	Italy	2008
106063	RA_Ravenna	Chicken	Italy	2010
88407	RA_Ravenna	Chicken	Italy	2010
35416	BO_Pianoro	Chicken	Italy	2010
39493	EE_Bandirma_Balikesir	Chicken	Turkey	2011
192624	PE_Montesilvano	Chicken	Italy	2010
243481	BO_Bologna	Chicken	Italy	2007
72938	PZ_Potenza	Chicken	Italy	2007
242605	CH_Fossacesia	Chicken	Italy	2008
220132	FC_Forli	Chicken	Italy	2011
161903	FC_Meldola	Chicken	Italy	2011
92619	FR_Frosinone	Chicken	Italy	2011
92621	FR_Frosinone	Chicken	Italy	2011
40746	BA_Acquaviva_delle_Fonti	Chicken	Italy	2011
296561	FC_Cesena	Chicken	Italy	2010
172018	RN_SantArcangelo_di_Romagna	Chicken	Italy	2010
190961	FC_Cesenatico	Chicken	Italy	2011
202463	MI_Lainate	Chicken	Italy	2011
82991	KR_Crotone	Chicken	Italy	2009
17207	FC_Meldola	Chicken	Italy	2010
80479	CN_Centallo	Chicken	Italy	2010
19868	PG_Corciano	Chicken	Italy	2010
44178	FC_Verghereto	Chicken	Italy	2010
151944	CR_Cremona	Chicken	Italy	2013
173097	CR_Soresina	Chicken	Italy	2009
26353	LT_Cisterna_di_Latina	Chicken	Italy	2010
57571	FC_Civitella_di_Romagna	Chicken	Italy	2009
123908	MN_Ceresara	Chicken	Italy	2010
256626	CR_Soresina	Chicken	Italy	2008
240384	FC_Forli	Chicken	Italy	2010
217469	PG_Citt_di_Castello	Chicken	Italy	2010
267825	FC_Forli	Chicken	Italy	2010
28627	CR_Soresina	Chicken	Italy	2009
KT886437	gammaCoV/Ck/Poland/29/2005	Chicken	Poland	2005
KT886436	gammaCoV/Ck/Poland/548/2004	Chicken	Poland	2004
180014	ND_Unknown	Chicken	Italy	2010
KP789374	KH4	Chicken	Ukraine	2012
KP789373	B2	Unknown	Ukraine	2010
KU238170	D2095/10/1/15_EG	Unknown	Egypt	2015
JF900399	GB_1247/10	Chicken	Germany	2010
175029	ND_Unknown	Chicken	Italy	2013
175040	ND_Unknown	Chicken	Italy	2013
243255	FC_Forli	Chicken	Italy	2007
KT886441	gammaCoV/Ck/Poland/G024/2010	Chicken	Poland	2010
GQ253485	IBV/La/SP/116/09	Chicken	Spain	2009
KT886440	gammaCoV/Ck/Poland/1612/2006	Chicken	Poland	2006
225747	CR_Soresina	Chicken	Italy	2008
JN022550	QX_like	Chicken	Sweden	2010
JN022553	QX_like	Chicken	Sweden	2010
JN022548	QX_like	Chicken	Sweden	2009
JN022549	QX_like	Chicken	Sweden	2009
JN022551	QX_like	Chicken	Sweden	2010
JN022552	QX_like	Chicken	Sweden	2010
JN022545	QX_like	Chicken	Sweden	2010
JN022547	QX_like	Chicken	Sweden	2010
JN022546	QX_like	Chicken	Sweden	2010
141347	ND_Unknown	Chicken	Italy	2013
141572	AR_Bibbiena	Chicken	Italy	2012
326169	RN_Rimini	Chicken	Italy	2010
109530	CR_Cremona	Chicken	Italy	2010
254331	AN_Cupramontana	Chicken	Italy	2009
323219	TO_Chivasso	Chicken	Italy	2009
113466	CR_Cremona	Chicken	Italy	2011
141251	PD_Saletto	Chicken	Italy	2011
158796	ND_Unknown	Chicken	Italy	2011
220867	RA_Lugo	Chicken	Italy	2010
254332	AN_Cupramontana	Chicken	Italy	2009
261701	CR_GadescoPieve_Delmona	Chicken	Italy	2008
276263	FC_Meldola	Chicken	Italy	2010
50809	PN_Brugnera	Chicken	Italy	2011
80010	CR_GadescoPieve_Delmona	Chicken	Italy	2009
96747	PD_Cittadella	Chicken	Italy	2012
240267	MO_Serramazzoni	Chicken	Italy	2010
113459	RA_Ravenna	Chicken	Italy	2012
1132278	PD_Vescovana	Chicken	Italy	2012
136747	FC_Forli	Chicken	Italy	2012
141748	PD_Vescovana	Chicken	Italy	2012
145025	UD_Povoletto	Chicken	Italy	2011
148506	FC_Forli	Chicken	Italy	2012
19531	BS_Cazzago_San_Martino	Chicken	Italy	2012
266947	PD_Ospedaletto_Euganeo	Chicken	Italy	2011
171955	BS_Poncarale	Chicken	Italy	2011
322959	FC_Forli	Chicken	Italy	2012
37816	VI_Longare	Chicken	Italy	2011
69862	FC_Galeata	Chicken	Italy	2012
97646	FC_Bagno_di_Romagna	Chicken	Italy	2012
47515	FC_Cesenatico	Chicken	Italy	2010
270617	FC_Forli	Chicken	Italy	2009
262507	PU_Sassocorvaro	Chicken	Italy	2009
184235	TV_Gaiarine	Chicken	Italy	2011
195514	AN_Cupramontana	Chicken	Italy	2012
105272	AN_Cupramontana	Chicken	Italy	2012
10808_1	FC_Cesena	Chicken	Italy	2013
213486	FC_Forlimpopoli	Chicken	Italy	2012
53199	VI_Poiana_Maggiore	Chicken	Italy	2012
14804	BG_Chiuduno	Chicken	Italy	2014
14813	FC_Forli	Chicken	Italy	2014
115507	ND_Unknown	Chicken	Italy	2012
126148	ND_Unknown	Chicken	Italy	2012
15091	MC_Cingoli	Chicken	Italy	2014
156621	MC_Apiro	Chicken	Italy	2014
156627	AN_Santa_Maria_Nuova	Chicken	Italy	2014
73847	PD_Lozzo_Atestino	Chicken	Italy	2014
155692	FC_Meldola	Chicken	Italy	2012
202470	ND_Unknown	Chicken	Italy	2013
218413	RA_Ravenna	Chicken	Italy	2012
160633	RG_Modica	Chicken	Italy	2012
19541	BS_Cazzago_San_Martino	Chicken	Italy	2012
286461	BS_Carpenedolo	Chicken	Italy	2011
70107	BS_Cazzago_San_Martino	Chicken	Italy	2012
200170	BS_Rovato	Chicken	Italy	2012
101311	BS_Poncarale	Chicken	Italy	2013
123940	ND_Unknown	Chicken	Italy	2013
125455	RO_Fiesso_Umbertiano	Chicken	Italy	2013
125457	RO_Fiesso_Umbertiano	Chicken	Italy	2013
1125566	RO_Fiesso_Umbertiano	Chicken	Italy	2013
15093	MC_Cingoli	Chicken	Italy	2014
155297	TR_Terni	Chicken	Italy	2012
173763	BS_Milzano	Chicken	Italy	2013
197101	TV_Cordignano	Chicken	Italy	2013
202968	PD_Ospedaletto_Euganeo	Chicken	Italy	2012
225225	BS_Manerbio	Chicken	Italy	2013
225236	MN_NA	Chicken	Italy	2013
226549	MN_Roverbella	Chicken	Italy	2013
25946	PD_Rovolon	Chicken	Italy	2012
277833	BS_Pavone_Del_Mella	Chicken	Italy	2013
293306	CR_Pescarolo_ed_Uniti	Chicken	Italy	2013
35251	RA_Solarolo	Chicken	Italy	2012
35267	RA_Solarolo	Chicken	Italy	2012
37058	VR_Isola_della_Scala	Chicken	Italy	2012
37062	VR_Isola_della_Scala	Chicken	Italy	2012
42024	CR_Cremona	Chicken	Italy	2012
42047	CR_Cremona	Chicken	Italy	2012
48886	PC_Monticelli_dOngina	Chicken	Italy	2012
60766	VI_Poiana_Maggiore	Chicken	Italy	2013
68823	VI_Poiana_Maggiore	Chicken	Italy	2013
69481	FR_Frosinone	Chicken	Italy	2013
76051	FC_Longiano	Chicken	Italy	2013
77992	FC_Cesena	Chicken	Italy	2013
82559	FC_Santa_Sofia	Chicken	Italy	2012
90208	FR_Ceccano	Chicken	Italy	2013
96439	BS_Isorella	Chicken	Italy	2013
97162	ND_Unknown	Chicken	Italy	2014
99436	ND_Unknown	Chicken	Italy	2012
14808	BS_Bagnolo_Mella	Chicken	Italy	2014
14821	FC_NA	Chicken	Italy	2014
14856	FC_Poggio_Torriana	Chicken	Italy	2014
41719	FC_Casemurate	Chicken	Italy	2014
41768	FC_Cesena	Chicken	Italy	2014
73445	BS_NA	Chicken	Italy	2014
108094	FC_Santa_Sofia	Chicken	Italy	2013
212662	AN_Santa_Maria_Nuova	Chicken	Italy	2012
242203	AN_Ostra_Vetere	Chicken	Italy	2012
344365	FC_Forli	Chicken	Italy	2012
77988	FC_Spinello	Chicken	Italy	2013
138798	CR_Cremona	Chicken	Italy	2015
249219	CR_Cremona	Chicken	Italy	2015
50876	AN_Osimo	Chicken	Italy	2013
14861	VR_Valeggio_Sul_Mincio	Chicken	Italy	2014
126364	CR_Cremona	Chicken	Italy	2014
208287	FC_NA	Chicken	Italy	2014
41724	FC_NA	Chicken	Italy	2014
41733	BS_Pontoglio	Chicken	Italy	2014
34175	FC_Galeata	Chicken	Italy	2015
40484	VR_Terrazzo	Chicken	Italy	2015
48656	VR_Trevenzuolo	Chicken	Italy	2015
84034	BS_Gianico	Chicken	Italy	2015
21362	FC_Forli	Chicken	Italy	2011
20064	BS_Cazzago_San_Martino	Chicken	Italy	2011
104656	FC_Cesena	Chicken	Italy	2011
109539	CR_Cremona	Chicken	Italy	2010
1104656	FC_Cesena	Chicken	Italy	2011
113085	PD_Borgoricco	Chicken	Italy	2011
124396	RA_Fusignano	Chicken	Italy	2011
141180	PG_Gualdo_Tadino	Chicken	Italy	2011
16297	FC_Meldola	Chicken	Italy	2011
18193	FC_Mercato_Saraceno	Chicken	Italy	2011
206914	PU_Cagli	Chicken	Italy	2011
291417	FC_Mercato_Saraceno	Chicken	Italy	2010
326774	MC_Poggio_San_Vicino	Chicken	Italy	2010
41543	PG_Bettona	Chicken	Italy	2011
120835	BS_Paratico	Chicken	Italy	2010
133598	FC_Cesena	Chicken	Italy	2015
135521	FC_Forli	Chicken	Italy	2011
135524	FC_Forli	Chicken	Italy	2011
160262	RA_Brisighella	Chicken	Italy	2011
44326	FM_Petritoli	Chicken	Italy	2013
54218	PE_Montesilvano	Chicken	Italy	2011
35004	FC_Bagno_di_Romagna	Chicken	Italy	2011
76484	AN_Jesi	Chicken	Italy	2011
282928_1	FC_Forli	Chicken	Italy	2009
27343	FC_Forli	Chicken	Italy	2007
121397	CR_Soresina	Chicken	Italy	2008
241400	AN_Osimo	Chicken	Italy	2007
244877	AN_Osimo	Chicken	Italy	2007
92775	FC_Forli	Chicken	Italy	2010
243476	BO_Bologna	Chicken	Italy	2007
81293	TV_Colle_Umberto	Chicken	Italy	2008
93498	FC_Predappio	Chicken	Italy	2007
199032	VE_Musile_di_Piave	Chicken	Italy	2010
286707	FC_Forli	Chicken	Italy	2010
88680	FE_Argenta	Chicken	Italy	2008
239082	CR_Soresina	Chicken	Italy	2009
212794	CR_Cremona	Chicken	Italy	2014
118561	ND_Unknown	Chicken	Italy	2013
322268	PD_Vescovana	Chicken	Italy	2014
44522	VT_Bomarzo	Chicken	Italy	2011
79160	FC_Meldola	Chicken	Italy	2013
139131	TV_Fregona	Chicken	Italy	2012
209119	CA_Cagliari	Chicken	Italy	2014
40440	BA_Modugno	Chicken	Italy	2011
236159	CH_Fossacesia	Chicken	Italy	2014
153203	NA_Somma_Vesuviana	Chicken	Italy	2012
134667	RA_Cotignola	Chicken	Italy	2014
97164	ND_Unknown	Chicken	Italy	2014
144672	PG_Citt_di_Castello	Chicken	Italy	2014
43921	FC_Cesena	Chicken	Italy	2013
143895	TE_Teramo	Chicken	Italy	2012
243761	VR_Cologna_Veneta	Chicken	Italy	2010
47113	VR_Trevenzuolo	Chicken	Italy	2015
23763	BO_Borgo_Tossignano	Chicken	Italy	2014
302092	RE_Casalgrande	Chicken	Italy	2014
322716	VT_Vetralla	Chicken	Italy	2011
80833	BS_Paratico	Chicken	Italy	2015
3882	BO_Mordano	Chicken	Italy	2012
3883	BO_Mordano	Chicken	Italy	2012
189330	AN_Cupramontana	Chicken	Italy	2011
148442	CH_Fossacesia	Chicken	Italy	2013
136765	FC_Meldola	Chicken	Italy	2011
143881	TE_Teramo	Chicken	Italy	2012
148688	AN_Cupramontana	Chicken	Italy	2012
91208	RA_Alfonsine	Chicken	Italy	2013
213490	FC_Mercato_Saraceno	Chicken	Italy	2012
91793	FC_Predappio	Chicken	Italy	2014
86525	ND_Unknown	Chicken	Italy	2015
886525	ND_Unknown	Chicken	Italy	2015
304876	CN_Ruffia	Chicken	Italy	2014
336321	SI_San_Gimignano	Chicken	Italy	2014
206955	FC_Forli	Chicken	Italy	2015
35280	FC_Santa_Sofia	Chicken	Italy	2014
283171	RO_Taglio_di_Po	Chicken	Italy	2014
14508	FC_Cesena	Chicken	Italy	2014
147938	BS_NA	Chicken	Italy	2014
14824	FC_NA	Chicken	Italy	2014
14833	FC_NA	Chicken	Italy	2014
208283	FC_Forli	Chicken	Italy	2014
208291	FC_Casemurate	Chicken	Italy	2014
32758	BS_Ghedi	Chicken	Italy	2015
32773_2	BS_Calvisano	Chicken	Italy	2015
38202	BS_Poncarale	Chicken	Italy	2015
43175	BS_Offlaga	Chicken	Italy	2015
52837	BS_NA	Chicken	Italy	2014
53163	BS_Torbole_Casaglia	Chicken	Italy	2015
55510	BS_Isorella	Chicken	Italy	2015
6113	BS_Poncarale	Chicken	Italy	2015
6131	BS_Alfianello	Chicken	Italy	2015
61627	BS_Ome	Chicken	Italy	2015
70148	BS_Leno	Chicken	Italy	2015
73291	BS_Alfianello	Chicken	Italy	2015
84056	BS_Polpenazze_del_Garda	Chicken	Italy	2015
146387	CR_Cremona	Chicken	Italy	2014
143760	CR_Cremona	Chicken	Italy	2015
143735	CR_Cremona	Chicken	Italy	2015
142696	RO_Ariano_nel_Polesine	Chicken	Italy	2013
139645	BS_Alfianello	Chicken	Italy	2015
139009	BS_Ghedi	Chicken	Italy	2015
137195	BS_Calcinato	Chicken	Italy	2015
135843	CR_Cremona	Chicken	Italy	2015
133725	FR_Frosinone	Chicken	Italy	2015
132854	BS_Urago_dOglio	Chicken	Italy	2015
132851	BS_Borgo_San_Giacomo	Chicken	Italy	2015
126051	CR_Scandolara_Ripa_dOglio	Chicken	Italy	2015
125993	BS_Alfianello	Chicken	Italy	2015
122947	VR_Zimella	Chicken	Italy	2015
121597	FC_Castrocaro_Terme_e_Terra	Chicken	Italy	2013
121215	FC_Cesena	Chicken	Italy	2013
121209	FC_Cesena	Chicken	Italy	2013
117277	RN_Coriano	Chicken	Italy	2015
115391	BS_Pontevico	Chicken	Italy	2015
115385	SO_Gordona	Chicken	Italy	2015
115382	SO_Gordona	Chicken	Italy	2015
115072	MC_Treia	Chicken	Italy	2014
111334	PD_Vescovana	Chicken	Italy	2015
111319	PD_Ponso	Chicken	Italy	2015
111313	MC_Apiro	Chicken	Italy	2015
10907	BO_Castel_San_Pietro_Terme	Chicken	Italy	2015
108390	FC_Bertinoro	Chicken	Italy	2015
107063	BS_Ghedi	Chicken	Italy	2015
107048	BS_Ghedi	Chicken	Italy	2015
105441	RG_Modica	Chicken	Italy	2015
105433	RG_Modica	Chicken	Italy	2015
146449	FC_Bagno_di_Romagna	Chicken	Italy	2015
149342	FC_Savignano_sul_Rubicone	Chicken	Italy	2015
154080	TV_Godega_di_SantUrbano	Chicken	Italy	2015
157040	PD_Stanghella	Chicken	Italy	2015
159587	FC_Gambettola	Chicken	Italy	2015
159588	FC_Gambettola	Chicken	Italy	2015
165410	RG_Modica	Chicken	Italy	2015
165443	RG_Modica	Chicken	Italy	2015
165453	RG_Modica	Chicken	Italy	2015
165460	RG_Modica	Chicken	Italy	2015
165462	RG_Modica	Chicken	Italy	2015
165581	RG_Modica	Chicken	Italy	2015
17088	FC_Cesena	Chicken	Italy	2013
173375	CR_Cremona	Chicken	Italy	2015
179685	BS_Pontevico	Chicken	Italy	2015
204374	FC_Civitella_di_Romagna	Chicken	Italy	2015
206189	FC_Forli	Chicken	Italy	2015
207404_2	FM_Servigliano	Chicken	Italy	2014
207404	FM_Servigliano	Chicken	Italy	2014
223353	RG_Modica	Chicken	Italy	2015
224761	RN_SantArcangelo_di_Romagna	Chicken	Italy	2015
228470	EE_Lyon	Chicken	Italy	2015
241515	FC_Meldola	Chicken	Italy	2014
250648	FC_Meldola	Chicken	Italy	2015
255188	FC_Meldola	Chicken	Italy	2015
262028	ND_Unknown	Chicken	Italy	2015
262044	ND_Unknown	Chicken	Italy	2015
266976	FC_Forli	Chicken	Italy	2014
271679	FC_Borghi	Chicken	Italy	2015
277813	BS_Bagnolo_Mella	Chicken	Italy	2013
40481	VI_Sarego	Chicken	Italy	2015
48365	FC_Longiano	Chicken	Italy	2015
50277	FC_Forli	Chicken	Italy	2014
69957	CR_Cremona	Chicken	Italy	2015
70014	FC_Forli	Chicken	Italy	2014
77015_1	VR_Caprino_Veronese	Chicken	Italy	2015
77015_2	VR_Caprino_Veronese	Chicken	Italy	2015
77015	VR_Caprino_Veronese	Chicken	Italy	2015
86660	RN_Torriana	Chicken	Italy	2014
87203	FC_Galeata	Chicken	Italy	2015
88312	SA_Battipaglia	Chicken	Italy	2015
90559	FC_Galeata	Chicken	Italy	2015
90563	FC_Galeata	Chicken	Italy	2015
92350	RG_Modica	Chicken	Italy	2015
92499	ND_Unknown	Chicken	Italy	2015
93115	RA_Alfonsine	Chicken	Italy	2014
95709	SA_Olevano_sul_Tusciano	Chicken	Italy	2015
95711	SA_Olevano_sul_Tusciano	Chicken	Italy	2015
95806	BS_Ghedi	Chicken	Italy	2015
98325	CS_Orsomarso	Chicken	Italy	2015
98328	CS_Orsomarso	Chicken	Italy	2015
29726	BS_Bedizzole	Chicken	Italy	2015
180609	FC_Longiano	Chicken	Italy	2014
23579	FC_Santa_Sofia	Chicken	Italy	2015
355480	FC_Forli	Chicken	Italy	2014
360804	FC_Borghi	Chicken	Italy	2014
315098	FC_San_Mauro_Pascoli	Chicken	Italy	2014
66811	FC_Cesena	Chicken	Italy	2014
61358	FC_Bagno_di_Romagna	Chicken	Italy	2015
79206	FC_Borghi	Chicken	Italy	2015
77015_3	VR_Caprino_Veronese	Chicken	Italy	2015
90557	FC_Galeata	Chicken	Italy	2015
48884	PN_Pravisdomini	Chicken	Italy	2015
39499	PD_Lozzo_Atestino	Chicken	Italy	2015
322264	PD_Vescovana	Chicken	Italy	2014
302919	FC_Mercato_Saraceno	Chicken	Italy	2014
257907	TA_Crispiano	Chicken	Italy	2014
318831	VR_Sommacampagna	Chicken	Italy	2013
208290	FC_NA	Chicken	Italy	2014
603	FC_San_Mauro_Pascoli	Chicken	Italy	2013
111657	FC_Longiano	Chicken	Italy	2013
106871	VT_Vetralla	Chicken	Italy	2013
17004	FC_Cesena	Chicken	Italy	2013
244056	PG_Marsciano	Chicken	Italy	2013
350253	RA_Ravenna	Chicken	Italy	2012
64517	FC_Cesena	Chicken	Italy	2013
68078	CN_Envie	Chicken	Italy	2013
244073	TV_Gaiarine	Chicken	Italy	2015
239743	FC_Poggio_Torriana	Chicken	Italy	2013
255196	FC_Forli	Chicken	Italy	2015
258614	FC_Forli	Chicken	Italy	2015
142482	LT_Aprilia	Chicken	Italy	2014
281891	RM_Nettuno	Chicken	Italy	2014
336325	SI_San_Gimignano	Chicken	Italy	2014
251951	VT_Vetralla	Chicken	Italy	2013
120341	RN_Poggio_Berni	Chicken	Italy	2015
326154	FC_Borghi	Chicken	Italy	2014
61642	BS_Urago_dOglio	Chicken	Italy	2015
32773	BS_Calvisano	Chicken	Italy	2015
10521	CN_Genola	Chicken	Italy	2015
95006	BS_Calvisano	Chicken	Italy	2013
354361	VR_Vigasio	Chicken	Italy	2013
158031	RN_Poggio_Berni	Chicken	Italy	2013
337409	CN_Beinette	Chicken	Italy	2012
132118	FC_Forli	Chicken	Italy	2012
32720	FC_Cesena	Chicken	Italy	2013
109612	TR_Terni	Chicken	Italy	2013
118401	CH_Filetto	Chicken	Italy	2013
169482	FC_Meldola	Chicken	Italy	2014
26474	TV_Pieve_di_Soligo	Chicken	Italy	2013
251953	VR_Sona	Chicken	Italy	2013
289647	VR_Grezzana	Chicken	Italy	2014
289648	VR_Grezzana	Chicken	Italy	2014
36098	PD_Ospedaletto_Euganeo	Chicken	Italy	2015
289656	VR_Grezzana	Chicken	Italy	2014
96877	MC_Macerata	Chicken	Italy	2014
298743	FC_Forli	Chicken	Italy	2010
143851	TE_Teramo	Chicken	Italy	2012
143854	TE_Teramo	Chicken	Italy	2012
143876	TE_Teramo	Chicken	Italy	2012
143887	TE_Teramo	Chicken	Italy	2012
143904	TE_Teramo	Chicken	Italy	2012
143912	TE_Teramo	Chicken	Italy	2012
175741	SI_Monteriggioni	Chicken	Italy	2010
289408	FC_Forli	Chicken	Italy	2014
11627	PG_Citt_di_Castello	Chicken	Italy	2013
340913	TV_Pieve_di_Soligo	Chicken	Italy	2014
340917	TV_Pieve_di_Soligo	Chicken	Italy	2014
80484	CN_Centallo	Chicken	Italy	2010
141167	FC_Santa_Sofia	Chicken	Italy	2010
KP851938	11518	Chicken	Hungary	2010
KP851939	13887	Chicken	Hungary	2010
340906	TV_Pieve_di_Soligo	Chicken	Italy	2014
189144	FE_Codigoro	Chicken	Italy	2011
313437	NA_Acerra	Chicken	Italy	2010
91852	RA_Lugo	Chicken	Italy	2015
KP662631	ck/ZA/3665/11	Chicken	South_Africa	2011
EU914939	UK/AV2150/07	Chicken	United_Kingdom	2007
100215	VR_Pescantina	Chicken	Italy	2010
KJ524616	CK/CH/GX/GL12_2	Chicken	China	2012
KJ524619	CK/CH/GX/GL12_3	Chicken	China	2012
KJ524639	CK/CH/HuN/CX12	Chicken	China	2012
KJ524621	CK/CH/ZJ/HZ12	Chicken	China	2012
KJ524588	CK/CH/JS/YC11_2	Chicken	China	2011
KJ524601	CK/CH/SC/MS11_4	Chicken	China	2011
HM031118	S_03	Chicken	China	2008
KJ524627	CK/CH/SC/MS12_2	Chicken	China	2012
HM106335	CK/CH/SCCD/10I	Chicken	China	2010
FJ793940	IBVSX8	Chicken	China	2007
GQ853589	IBVSX9	Chicken	China	2007
HM106334	CK/CH/SCMS/10I	Chicken	China	2010
JF738084	CK/CH/SD10/002	Chicken	China	2010
GQ844990	KD_08	Chicken	China	2008
KJ524628	CK/CH/JS/LYG12	Chicken	China	2012
HM034814	WZL	Unknown	China	2009
KJ524618	CK/CH/YN/SL11_2	Chicken	China	2011
KJ524617	CK/CH/YN/SL11_1	Chicken	China	2011
KF007203	SDIB679/2012	Chicken	China	2012
JX292008	GX_GL	Chicken	China	2010
JX291998	GX_GL2	Chicken	China	2011
FJ793938	IBVSX2	Chicken	China	2007
KJ524622	CK/CH/SC/DY12_3	Chicken	China	2012
KJ524589	CK/CH/HuB/HC11	Chicken	China	2011
KF007202	SDIB669/2012	Chicken	China	2012
GU455380	XP/1/09	Chicken	China	2009
KF007201	SDIB662/2011	Chicken	China	2011
GU455381	XP/3	Chicken	China	2009
KC577409	83GX_09V	Chicken	China	2009
KJ524608	CK/CH/GX/YL12_1	Chicken	China	2012
JX291985	GX_NN_6	Chicken	China	2011
KJ524583	CK/CH/GX/NN11_2	Chicken	China	2011
KJ524624	CK/CH/GX/ZS12	Chicken	China	2012
JX291983	GX_NN_4	Chicken	China	2011
JX436329	GX_NN4	Chicken	China	2005
JX291993	GX_GL11078	Chicken	China	2011
KC346975	SC1201	Chicken	China	2012
JF951367	SCCQ_1	Chicken	China	2010
KU361189	CK/CH/2013/QL1301	Chicken	China	2013
KU361190	CK/CH/2013/TM33	Chicken	China	2013
KJ524629	CK/CH/HuB/HC12	Chicken	China	2012
JF951370	SCZJ_3	Chicken	China	2010
HM245923	DY07	Chicken	China	2007
JX840411	YX10	Chicken	China	2010
JF732903	SCZY3	Chicken	China	2009
KJ469738	SDIB669/2012	Chicken	China	2012
KJ469737	SDIB662/2011	Chicken	China	2011
KJ469739	SDIB679/2012	Chicken	China	2012
HM031117	A2_2	Chicken	China	2008
FJ829872	R2_2/99	Chicken	China	2006
JQ920396	11026	Chicken	South_Korea	2011
JQ920398	11035	Chicken	South_Korea	2011
JQ920400	11038	Chicken	South_Korea	2011
JQ920401	11039	Chicken	South_Korea	2011
JQ920403	11045	Chicken	South_Korea	2011
JQ920381	1107	Chicken	South_Korea	2010
JQ920383	1114	Chicken	South_Korea	2010
JQ920387	8065	Chicken	South_Korea	2008
JQ920399	11036	Chicken	South_Korea	2011
KJ524637	CK/CH/HuB/XN11	Chicken	China	2011
KU317090	SAIBK2	Chicken	China	2011
JF694497	JZ	Chicken	China	2010
EU650418	XG	Chicken	China	2007
JX080381	HF2	Chicken	China	2007
136882	VR_Cerro_Veronese	Chicken	Italy	2006
204308	AP_Montefiore_dellAso	Chicken	Italy	2014
305113	FM_Petritoli	Chicken	Italy	2013
328788	FM_Petritoli	Chicken	Italy	2013
KP851929	D2633/2	Chicken	Hungary	2014
113146	FC_Forli	Chicken	Italy	2009
113149	FC_Forli	Chicken	Italy	2009
191498	FC_Forli	Chicken	Italy	2007
HM106336	CK/CH/SCDY/10I	Chicken	China	2010
21112	FC_Cesena	Chicken	Italy	2013
48751	TV_Pieve_di_Soligo	Chicken	Italy	2010
KC577395	58HeN_93II	Chicken	China	1993
KC577384	42HLJ_98I	Chicken	China	1998
KC577398	68GX_09I	Chicken	China	2009
KC577399	69GX_08I	Chicken	China	2008
KC577413	89HaN_09VI	Chicken	China	2009
KC577408	81HaN_09IV	Chicken	China	2009
95901	RA_Ravenna	Chicken	Italy	2010
KC577364	13JNIBV98	Chicken	China	1998
KC577367	17HeBIBV98	Chicken	China	1998
KC577419	97HaN_09VIII	Chicken	China	2009
GQ154654	HN/SG	Chicken	China	1999
GQ844986	Chongqing_06	Chicken	China	2006
GQ844985	Beijing_98	Chicken	China	1998
KC478590	SC1204	Chicken	China	2012
1307		Chicken	Spain	2011
2544		Chicken	Spain	2011
3601		Chicken	Spain	2011
3781		Chicken	Spain	2011
4366		Chicken	Spain	2011
4439		Chicken	Spain	2011
4495		Chicken	Spain	2011
5608		Chicken	Spain	2011
7144		Chicken	Spain	2011
7685		Chicken	Spain	2011
8296		Chicken	Spain	2011
8371		Chicken	Spain	2011
8380		Chicken	Spain	2011
9302		Chicken	Spain	2011
9871		Chicken	Spain	2011
9911		Chicken	Spain	2011
10004		Chicken	Spain	2011
10005		Chicken	Spain	2011
147		Chicken	Spain	2012
580		Chicken	Spain	2012
976		Chicken	Spain	2012
1005		Chicken	Spain	2012
1031		Chicken	Spain	2012
1326		Chicken	Spain	2012
2583		Chicken	Spain	2012
3263		Chicken	Spain	2012
3712		Chicken	Spain	2012
4156		Chicken	Spain	2012
4173		Chicken	Spain	2012
4350		Chicken	Spain	2012
4462		Chicken	Spain	2012
6942		Chicken	Spain	2012
17851		Chicken	Spain	2013
2346		Chicken	Spain	2013
83353		Chicken	Spain	2013
6754		Chicken	Spain	2014
77952		Chicken	Spain	2014
12840		Chicken	Spain	2014
209		Chicken	Spain	2015
1558		Chicken	Spain	2015
1609		Chicken	Spain	2015
2206		Chicken	Spain	2015
2207		Chicken	Spain	2015
41042		Chicken	Spain	2015
41043		Chicken	Spain	2015
48925		Chicken	Spain	2015
50924		Chicken	Spain	2015
50925		Chicken	Spain	2015
50926		Chicken	Spain	2015
56452		Chicken	Spain	2015
6324		Chicken	Spain	2015
65771		Chicken	Spain	2015
65772		Chicken	Spain	2015
65791		Chicken	Spain	2015
65792		Chicken	Spain	2015
6856		Chicken	Spain	2015
7159		Chicken	Spain	2015
7431		Chicken	Spain	2015
10096		Chicken	Spain	2015
13540		Chicken	Spain	2015
13697		Chicken	Spain	2015
1045		Chicken	Spain	2012
1053		Chicken	Spain	2012
1068		Chicken	Spain	2012
1069		Chicken	Spain	2012
1080		Chicken	Spain	2012
1116		Chicken	Spain	2012
1131		Chicken	Spain	2012
1197		Chicken	Spain	2012
1271		Chicken	Spain	2012
1301		Chicken	Spain	2012
1328		Chicken	Spain	2012
1351		Chicken	Spain	2012
1362		Chicken	Spain	2012
1441		Chicken	Spain	2012
1442		Chicken	Spain	2012
1448		Chicken	Spain	2012
1471		Chicken	Spain	2012
1488		Chicken	Spain	2012
1572		Chicken	Spain	2013
1573		Chicken	Spain	2013
1690		Chicken	Spain	2013

## Sheet: Summary table
Filtro
ContaNumeri - Acc	Year
Country	1993	1996	1997	1998	1999	2004	2005	2006	2007	2008	2009	2010	2011	2012	2013	2014	2015	Totale Risultato
China	1	1	1	4	1		1	2	6	4	12	18	26	37	6	2		122
Egypt																	1	1
France							2											2
Germany						2	3	3	5	5	5	5						28
Hungary												3		2		4		9
Iran													1	5	5	4	2	17
Iraq																1	2	3
Italy							9	4	20	15	19	68	49	55	63	81	110	493
Netherlands						3												3
Poland						1	1	2			1	1	1					7
South_Africa													1					1
South_Korea										1		3	6					10
Spain										3	2		18	32	6	3	23	87
Sweden											2	7						9
Thailand										3	7							10
Turkey													1					1
Ukraine												1		1				2
United_Kingdom									1		1							2
Totale Risultato	1	1	1	4	1	6	16	11	32	31	49	106	103	132	80	95	138	807
