# Supplementary material for: Think globally, act locally: Phylodynamic reconstruction of infectious bronchitis virus (IBV) QX genotype (GI-19 lineage) reveals different population dynamics and spreading patterns when evaluated on different epidemiological scales
Source: PLoS One. 2017 Sep 7;12(9):e0184401. doi: 10.1371/journal.pone.0184401 (PMC5589226; doi:10.1371/journal.pone.0184401)
Supplement: S2 Table — (XLSX) [file pone.0184401.s008.xlsx]

## Sheet: Data
Acc.Number	Id	Region	Province	City	Host	Country	Year
KY872780	191539	Emilia_Romagna	FC	Tredozio	Chicken	Italy	2005
KY872781	356213	Lombardia	BS	Leno	Chicken	Italy	2014
KY872782	123288	Lombardia	BR	Brescia	Chicken	Italy	2005
KY872783	23257	Veneto	VR	Verona	Chicken	Italy	2006
KY872784	285953	Emilia_Romagna	BO	Ozzano_dellEmilia	Chicken	Italy	2011
KY872785	90252	Emilia_Romagna	FC	Cesena	Chicken	Italy	2005
KY872786	92426	Emilia_Romagna	FC	Cesena	Chicken	Italy	2005
KY872787	16967	Emilia_Romagna	FC	Forli	Chicken	Italy	2015
KY872788	258953	Abruzzo	CH	Chieti	Chicken	Italy	2008
KY872789	259655	Emilia_Romagna	FC	Forlimpopoli	Chicken	Italy	2008
KY872790	278060	Emilia_Romagna	FC	Cesena	Chicken	Italy	2008
KY872791	262272	Basilicata	PZ	Potenza	Chicken	Italy	2007
KY872792	43669	Piemonte	CN	SantAlbano_Stura	Chicken	Italy	2008
KY872793	70856	Emilia_Romagna	FC	Cesena	Chicken	Italy	2005
KY872794	127372	Marche	AN	Serra_San_Quirico	Chicken	Italy	2005
KY872795	76409	Emilia_Romagna	FC	Forlimpopoli	Chicken	Italy	2005
KY872796	224858	Emilia_Romagna	FC	Meldola	Chicken	Italy	2006
KY872797	239454	Abruzzo	TE	Teramo	Chicken	Italy	2006
KY872798	106025	Lazio	LT	Latina	Chicken	Italy	2010
KY872799	28809	Molise	CB	Campobasso	Chicken	Italy	2009
KY872800	285941	Emilia_Romagna	FC	Meldola	Chicken	Italy	2010
KY872801	9432	Emilia_Romagna	FC	Forli	Chicken	Italy	2011
KY872802	93169	Emilia_Romagna	FE	Portomaggiore	Chicken	Italy	2009
KY872803	240253	Toscana	AR	Civitella_Val_di_Chiana	Chicken	Italy	2010
KY872804	199424	Puglia	BA	Casamassima	Chicken	Italy	2010
KY872805	140392	Emilia_Romagna	FC	Forli	Chicken	Italy	2010
KY872806	244502	Emilia_Romagna	FC	Cesena	Chicken	Italy	2010
KY872807	85255	Emilia_Romagna	FC	Forli	Chicken	Italy	2010
KY872808	86209	Emilia_Romagna	FC	Bertinoro	Chicken	Italy	2010
KY872809	100450	Emilia_Romagna	FC	Forli	Chicken	Italy	2010
KY872810	123742	Emilia_Romagna	FC	Mercato_Saraceno	Chicken	Italy	2010
KY872811	237531	Emilia_Romagna	FC	Cesena	Chicken	Italy	2010
KY872812	239094	Emilia_Romagna	FC	Cesena	Chicken	Italy	2009
KY872813	240258	Toscana	AR	Civitella_Val_di_Chiana	Chicken	Italy	2010
KY872814	297820	Lombardia	BS	Gambara	Chicken	Italy	2010
KY872815	53418	Emilia_Romagna	FC	Forli	Chicken	Italy	2010
KY872816	71988	Abruzzo	TE	Teramo	Chicken	Italy	2010
KY872817	84106	Abruzzo	PE	Montesilvano	Chicken	Italy	2010
KY872818	88704	Emilia_Romagna	FE	Argenta	Chicken	Italy	2008
KY872819	95597	Lombardia	BS	Paratico	Chicken	Italy	2010
KY872820	68069	Emilia_Romagna	FE	Ferrara	Chicken	Italy	2009
KY872821	68059	Emilia_Romagna	FC	Cesena	Chicken	Italy	2009
KY872822	237253	Emilia_Romagna	FC	Forli	Chicken	Italy	2010
KY872823	285302	Piemonte	CN	Busca	Chicken	Italy	2010
KY872824	32622	Marche	MC	San_Severino_Marche	Chicken	Italy	2011
KY872825	32623	Marche	MC	San_Severino_Marche	Chicken	Italy	2011
KY872826	78118	Marche	MC	San_Severino_Marche	Chicken	Italy	2011
KY872827	9288	Emilia_Romagna	FC	Longiano	Chicken	Italy	2011
KY872828	213228	Emilia_Romagna	FC	Bertinoro	Chicken	Italy	2010
KY872829	288766	Marche	AN	Falconara_Marittima	Chicken	Italy	2010
KY872830	34708	Emilia_Romagna	FC	Santa_Sofia	Chicken	Italy	2010
KY872831	40061	Campania	AV	Castelvetere_sul_Calore	Chicken	Italy	2010
KY872832	43071	Emilia_Romagna	FC	Savignano_sul_Rubicone	Chicken	Italy	2010
KY872833	56321	Emilia_Romagna	RA	Alfonsine	Chicken	Italy	2010
KY872834	98101	Emilia_Romagna	FC	Cesena	Chicken	Italy	2010
KY872835	244792	Marche	AN	Ancona	Chicken	Italy	2007
KY872836	258136	Emilia_Romagna	RA	Casola_Valsenio	Chicken	Italy	2007
KY872837	194584	Emilia_Romagna	RA	Ravenna	Chicken	Italy	2007
KY872838	60419	Emilia_Romagna	FC	Cesena	Chicken	Italy	2010
KY872839	262168	Lazio	FR	Frosinone	Chicken	Italy	2007
KY872840	257837	Emilia_Romagna	FC	Meldola	Chicken	Italy	2007
KY872841	254764	Abruzzo	CH	Lanciano	Chicken	Italy	2007
KY872842	139433	Piemonte	TO	Villafranca_Piemonte	Chicken	Italy	2010
KY872843	42041	Abruzzo	CH	Fossacesia	Chicken	Italy	2008
KY872844	79048	Emilia_Romagna	FC	Longiano	Chicken	Italy	2007
KY872845	87966	Marche	AN	Jesi	Chicken	Italy	2007
KY872846	261393	Emilia_Romagna	FC	Meldola	Chicken	Italy	2007
KY872847	48549	Campania	NA	Nola	Chicken	Italy	2008
KY872848	262162	Lazio	FR	Frosinone	Chicken	Italy	2007
KY872849	219980	Basilicata	PZ	Potenza	Chicken	Italy	2008
KY872850	106063	Emilia_Romagna	RA	Ravenna	Chicken	Italy	2010
KY872851	88407	Emilia_Romagna	RA	Ravenna	Chicken	Italy	2010
KY872852	35416	Emilia_Romagna	BO	Pianoro	Chicken	Italy	2010
KY872853	192624	Abruzzo	PE	Montesilvano	Chicken	Italy	2010
KY872854	243481	Emilia_Romagna	BO	Bologna	Chicken	Italy	2007
KY872855	72938	Basilicata	PZ	Potenza	Chicken	Italy	2007
KY872856	242605	Abruzzo	CH	Fossacesia	Chicken	Italy	2008
KY872857	220132	Emilia_Romagna	FC	Forli	Chicken	Italy	2011
KY872858	161903	Emilia_Romagna	FC	Meldola	Chicken	Italy	2011
KY872859	92619	Lazio	FR	Frosinone	Chicken	Italy	2011
KY872860	92621	Lazio	FR	Frosinone	Chicken	Italy	2011
KY872861	40746	Puglia	BA	Acquaviva_delle_Fonti	Chicken	Italy	2011
KY872862	296561	Emilia_Romagna	FC	Cesena	Chicken	Italy	2010
KY872863	172018	Emilia_Romagna	RN	SantArcangelo_di_Romagna	Chicken	Italy	2010
KY872864	190961	Emilia_Romagna	FC	Cesenatico	Chicken	Italy	2011
KY872865	202463	Lombardia	MI	Lainate	Chicken	Italy	2011
KY872866	82991	Calabria	KR	Crotone	Chicken	Italy	2009
KY872867	17207	Emilia_Romagna	FC	Meldola	Chicken	Italy	2010
KY872868	80479	Piemonte	CN	Centallo	Chicken	Italy	2010
KY872869	19868	Umbria	PG	Corciano	Chicken	Italy	2010
KY872870	44178	Emilia_Romagna	FC	Verghereto	Chicken	Italy	2010
KY872871	151944	Lombardia	CR	Cremona	Chicken	Italy	2013
KY872872	173097	Emilia_mRomagna	FC	Cesena	Chicken	Italy	2009
KY872873	26353	Lazio	LT	Cisterna_di_Latina	Chicken	Italy	2010
KY872874	57571	Emilia_Romagna	FC	Civitella_di_Romagna	Chicken	Italy	2009
KY872875	123908	Lombardia	MN	Ceresara	Chicken	Italy	2010
KY872876	256626	Abruzzo	TE	Teramo	Chicken	Italy	2008
KY872877	240384	Emilia_Romagna	FC	Forli	Chicken	Italy	2010
KY872878	217469	Umbria	PG	Citt_di_Castello	Chicken	Italy	2010
KY872879	267825	Emilia_Romagna	FC	Forli	Chicken	Italy	2010
KY872880	28627	Emilia_mRomagna	FC	Cesena	Chicken	Italy	2009
KY872881	243255	Emilia_Romagna	FC	Forli	Chicken	Italy	2007
KY872882	225747	Abruzzo	TE	Teramo	Chicken	Italy	2008
KY872883	141572	Toscana	AR	Bibbiena	Chicken	Italy	2012
KY872884	326169	Emilia_Romagna	RN	Rimini	Chicken	Italy	2010
KY872885	109530	Lombardia	CR	Cremona	Chicken	Italy	2010
KY872886	254331	Marche	AN	Cupramontana	Chicken	Italy	2009
KY872887	323219	Piemonte	TO	Chivasso	Chicken	Italy	2009
KY872888	113466	Lombardia	CR	Cremona	Chicken	Italy	2011
KY872889	141251	Veneto	PD	Saletto	Chicken	Italy	2011
KY872890	220867	Emilia_Romagna	RA	Lugo	Chicken	Italy	2010
KY872891	254332	Marche	AN	Cupramontana	Chicken	Italy	2009
KY872892	261701	Lombardia	CR	GadescoPieve_Delmona	Chicken	Italy	2008
KY872893	276263	Emilia_Romagna	FC	Meldola	Chicken	Italy	2010
KY872894	50809	Friuli_Venezia_Giulia	PN	Brugnera	Chicken	Italy	2011
KY872895	80010	Lombardia	CR	GadescoPieve_Delmona	Chicken	Italy	2009
KY872896	96747	Veneto	PD	Cittadella	Chicken	Italy	2012
KY872897	240267	Emilia_Romagna	MO	Serramazzoni	Chicken	Italy	2010
KY872898	113459	Emilia_Romagna	RA	Ravenna	Chicken	Italy	2012
KY872899	1132278	Veneto	PD	Vescovana	Chicken	Italy	2012
KY872900	136747	Emilia_Romagna	FC	Forli	Chicken	Italy	2012
KY872901	141748	Veneto	PD	Vescovana	Chicken	Italy	2012
KY872902	145025	Friuli_Venezia_Giulia	UD	Povoletto	Chicken	Italy	2011
KY872903	148506	Emilia_Romagna	FC	Forli	Chicken	Italy	2012
KY872904	19531	Lombardia	BS	Cazzago_San_Martino	Chicken	Italy	2012
KY872905	266947	Veneto	PD	Ospedaletto_Euganeo	Chicken	Italy	2011
KY872906	171955	Lombardia	BS	Poncarale	Chicken	Italy	2011
KY872907	322959	Emilia_Romagna	FC	Forli	Chicken	Italy	2012
KY872908	37816	Veneto	VI	Longare	Chicken	Italy	2011
KY872909	69862	Emilia_Romagna	FC	Galeata	Chicken	Italy	2012
KY872910	97646	Emilia_Romagna	FC	Bagno_di_Romagna	Chicken	Italy	2012
KY872911	47515	Emilia_Romagna	FC	Cesenatico	Chicken	Italy	2010
KY872912	270617	Emilia_Romagna	FC	Forli	Chicken	Italy	2009
KY872913	262507	Marche	PU	Sassocorvaro	Chicken	Italy	2009
KY872914	184235	Veneto	TV	Gaiarine	Chicken	Italy	2011
KY872915	195514	Marche	AN	Cupramontana	Chicken	Italy	2012
KY872916	105272	Marche	AN	Cupramontana	Chicken	Italy	2012
KY872917	10808_1	Emilia_Romagna	FC	Cesena	Chicken	Italy	2013
KY872918	213486	Emilia_Romagna	FC	Forlimpopoli	Chicken	Italy	2012
KY872919	53199	Veneto	VI	Poiana_Maggiore	Chicken	Italy	2012
KY872920	14804	Lombardia	BG	Chiuduno	Chicken	Italy	2014
KY872921	14813	Emilia_Romagna	FC	Forli	Chicken	Italy	2014
KY872922	15091	Marche	MC	Cingoli	Chicken	Italy	2014
KY872923	156621	Marche	MC	Apiro	Chicken	Italy	2014
KY872924	156627	Marche	AN	Santa_Maria_Nuova	Chicken	Italy	2014
KY872925	73847	Veneto	PD	Lozzo_Atestino	Chicken	Italy	2014
KY872926	155692	Emilia_Romagna	FC	Meldola	Chicken	Italy	2012
KY872927	218413	Emilia_Romagna	RA	Ravenna	Chicken	Italy	2012
KY872928	160633	Sicilia	RG	Modica	Chicken	Italy	2012
KY872929	19541	Lombardia	BS	Cazzago_San_Martino	Chicken	Italy	2012
KY872930	286461	Lombardia	BS	Carpenedolo	Chicken	Italy	2011
KY872931	70107	Lombardia	BS	Cazzago_San_Martino	Chicken	Italy	2012
KY872932	200170	Lombardia	BS	Rovato	Chicken	Italy	2012
KY872933	101311	Lombardia	BS	Poncarale	Chicken	Italy	2013
KY872934	125455	Veneto	RO	Fiesso_Umbertiano	Chicken	Italy	2013
KY872935	125457	Veneto	RO	Fiesso_Umbertiano	Chicken	Italy	2013
KY872936	1125566	Veneto	RO	Fiesso_Umbertiano	Chicken	Italy	2013
KY872937	15093	Marche	MC	Cingoli	Chicken	Italy	2014
KY872938	155297	Umbria	TR	Terni	Chicken	Italy	2012
KY872939	173763	Lombardia	BS	Milzano	Chicken	Italy	2013
KY872940	197101	Veneto	TV	Cordignano	Chicken	Italy	2013
KY872941	202968	Veneto	PD	Ospedaletto_Euganeo	Chicken	Italy	2012
KY872942	225225	Lombardia	BS	Manerbio	Chicken	Italy	2013
KY872943	225236	Lombardia	MN	NA	Chicken	Italy	2013
KY872944	226549	Lombardia	MN	Roverbella	Chicken	Italy	2013
KY872945	25946	Veneto	PD	Rovolon	Chicken	Italy	2012
KY872946	277833	Lombardia	BS	Pavone_Del_Mella	Chicken	Italy	2013
KY872947	293306	Lombardia	CR	Pescarolo_ed_Uniti	Chicken	Italy	2013
KY872948	35251	Emilia_Romagna	RA	Solarolo	Chicken	Italy	2012
KY872949	35267	Emilia_Romagna	RA	Solarolo	Chicken	Italy	2012
KY872950	37058	Veneto	VR	Isola_della_Scala	Chicken	Italy	2012
KY872951	37062	Veneto	VR	Isola_della_Scala	Chicken	Italy	2012
KY872952	42024	Lombardia	CR	Cremona	Chicken	Italy	2012
KY872953	42047	Lombardia	CR	Cremona	Chicken	Italy	2012
KY872954	48886	Emilia_Romagna	PC	Monticelli_dOngina	Chicken	Italy	2012
KY872955	60766	Veneto	VI	Poiana_Maggiore	Chicken	Italy	2013
KY872956	68823	Veneto	VI	Poiana_Maggiore	Chicken	Italy	2013
KY872957	69481	Lazio	FR	Frosinone	Chicken	Italy	2013
KY872958	76051	Emilia_Romagna	FC	Longiano	Chicken	Italy	2013
KY872959	77992	Emilia_Romagna	FC	Cesena	Chicken	Italy	2013
KY872960	82559	Emilia_Romagna	FC	Santa_Sofia	Chicken	Italy	2012
KY872961	90208	Lazio	FR	Ceccano	Chicken	Italy	2013
KY872962	96439	Lombardia	BS	Isorella	Chicken	Italy	2013
KY872963	14808	Lombardia	BS	Bagnolo_Mella	Chicken	Italy	2014
KY872964	14821	Emilia_Romagna	FC	NA	Chicken	Italy	2014
KY872965	14856	Emilia_Romagna	FC	Poggio_Torriana	Chicken	Italy	2014
KY872966	41719	Emilia_Romagna	FC	Casemurate	Chicken	Italy	2014
KY872967	41768	Emilia_Romagna	FC	Cesena	Chicken	Italy	2014
KY872968	73445	Lombardia	BS	NA	Chicken	Italy	2014
KY872969	108094	Emilia_Romagna	FC	Santa_Sofia	Chicken	Italy	2013
KY872970	212662	Marche	AN	Santa_Maria_Nuova	Chicken	Italy	2012
KY872971	242203	Marche	AN	Ostra_Vetere	Chicken	Italy	2012
KY872972	344365	Emilia_Romagna	FC	Forli	Chicken	Italy	2012
KY872973	77988	Emilia_Romagna	FC	Spinello	Chicken	Italy	2013
KY872974	138798	Lombardia	CR	Cremona	Chicken	Italy	2015
KY872975	249219	Lombardia	CR	Cremona	Chicken	Italy	2015
KY872976	50876	Marche	AN	Osimo	Chicken	Italy	2013
KY872977	14861	Veneto	VR	Valeggio_Sul_Mincio	Chicken	Italy	2014
KY872978	126364	Lombardia	CR	Cremona	Chicken	Italy	2014
KY872979	208287	Emilia_Romagna	FC	NA	Chicken	Italy	2014
KY872980	41724	Emilia_Romagna	FC	NA	Chicken	Italy	2014
KY872981	41733	Lombardia	BS	Pontoglio	Chicken	Italy	2014
KY872982	34175	Emilia_Romagna	FC	Galeata	Chicken	Italy	2015
KY872983	40484	Veneto	VR	Terrazzo	Chicken	Italy	2015
KY872984	48656	Veneto	VR	Trevenzuolo	Chicken	Italy	2015
KY872985	84034	Lombardia	BS	Gianico	Chicken	Italy	2015
KY872986	21362	Emilia_Romagna	FC	Forli	Chicken	Italy	2011
KY872987	20064	Lombardia	BS	Cazzago_San_Martino	Chicken	Italy	2011
KY872988	104656	Emilia_Romagna	FC	Cesena	Chicken	Italy	2011
KY872989	109539	Lombardia	CR	Cremona	Chicken	Italy	2010
KY872990	113085	Veneto	PD	Borgoricco	Chicken	Italy	2011
KY872991	124396	Emilia_Romagna	RA	Fusignano	Chicken	Italy	2011
KY872992	141180	Umbria	PG	Gualdo_Tadino	Chicken	Italy	2011
KY872993	16297	Emilia_Romagna	FC	Meldola	Chicken	Italy	2011
KY872994	18193	Emilia_Romagna	FC	Mercato_Saraceno	Chicken	Italy	2011
KY872995	206914	Marche	PU	Cagli	Chicken	Italy	2011
KY872996	291417	Emilia_Romagna	FC	Mercato_Saraceno	Chicken	Italy	2010
KY872997	326774	Marche	MC	Poggio_San_Vicino	Chicken	Italy	2010
KY872998	41543	Umbria	PG	Bettona	Chicken	Italy	2011
KY872999	120835	Lombardia	BS	Paratico	Chicken	Italy	2010
KY873000	133598	Emilia_Romagna	FC	Cesena	Chicken	Italy	2015
KY873001	135521	Emilia_Romagna	FC	Forli	Chicken	Italy	2011
KY873002	135524	Emilia_Romagna	FC	Forli	Chicken	Italy	2011
KY873003	160262	Emilia_Romagna	RA	Brisighella	Chicken	Italy	2011
KY873004	44326	Marche	FM	Petritoli	Chicken	Italy	2013
KY873005	54218	Abruzzo	PE	Montesilvano	Chicken	Italy	2011
KY873006	35004	Emilia_Romagna	FC	Bagno_di_Romagna	Chicken	Italy	2011
KY873007	76484	Marche	AN	Jesi	Chicken	Italy	2011
KY873008	282928_1	Emilia_Romagna	FC	Forli	Chicken	Italy	2009
KY873009	27343	Emilia_Romagna	FC	Forli	Chicken	Italy	2007
KY873010	121397	Lombardia	BS	Brescia	Chicken	Italy	2008
KY873011	241400	Marche	AN	Osimo	Chicken	Italy	2007
KY873012	244877	Marche	AN	Osimo	Chicken	Italy	2007
KY873013	92775	Emilia_Romagna	FC	Forli	Chicken	Italy	2010
KY873014	243476	Emilia_Romagna	BO	Bologna	Chicken	Italy	2007
KY873015	81293	Veneto	TV	Colle_Umberto	Chicken	Italy	2008
KY873016	93498	Emilia_Romagna	FC	Predappio	Chicken	Italy	2007
KY873017	199032	Veneto	VE	Musile_di_Piave	Chicken	Italy	2010
KY873018	286707	Emilia_Romagna	FC	Forli	Chicken	Italy	2010
KY873019	88680	Emilia_Romagna	FE	Argenta	Chicken	Italy	2008
KY873020	239082	Veneto	RA	Ravenna	Chicken	Italy	2009
KY873021	212794	Lombardia	CR	Cremona	Chicken	Italy	2014
KY873022	322268	Veneto	PD	Vescovana	Chicken	Italy	2014
KY873023	44522	Lazio	VT	Bomarzo	Chicken	Italy	2011
KY873024	79160	Emilia_Romagna	FC	Meldola	Chicken	Italy	2013
KY873025	139131	Veneto	TV	Fregona	Chicken	Italy	2012
KY873026	209119	Sardegna	CA	Cagliari	Chicken	Italy	2014
KY873027	40440	Puglia	BA	Modugno	Chicken	Italy	2011
KY873028	236159	Abruzzo	CH	Fossacesia	Chicken	Italy	2014
KY873029	153203	Campania	NA	Somma_Vesuviana	Chicken	Italy	2012
KY873030	134667	Emilia_Romagna	RA	Cotignola	Chicken	Italy	2014
KY873031	144672	Umbria	PG	Citt_di_Castello	Chicken	Italy	2014
KY873032	43921	Emilia_Romagna	FC	Cesena	Chicken	Italy	2013
KY873033	143895	Abruzzo	TE	Teramo	Chicken	Italy	2012
KY873034	243761	Veneto	VR	Cologna_Veneta	Chicken	Italy	2010
KY873035	47113	Veneto	VR	Trevenzuolo	Chicken	Italy	2015
KY873036	23763	Emilia_Romagna	BO	Borgo_Tossignano	Chicken	Italy	2014
KY873037	302092	Emilia_Romagna	RE	Casalgrande	Chicken	Italy	2014
KY873038	322716	Lazio	VT	Vetralla	Chicken	Italy	2011
KY873039	80833	Lombardia	BS	Paratico	Chicken	Italy	2015
KY873040	3882	Emilia_Romagna	BO	Mordano	Chicken	Italy	2012
KY873041	3883	Emilia_Romagna	BO	Mordano	Chicken	Italy	2012
KY873042	189330	Marche	AN	Cupramontana	Chicken	Italy	2011
KY873043	148442	Abruzzo	CH	Fossacesia	Chicken	Italy	2013
KY873044	136765	Emilia_Romagna	FC	Meldola	Chicken	Italy	2011
KY873045	143881	Abruzzo	TE	Teramo	Chicken	Italy	2012
KY873046	148688	Marche	AN	Cupramontana	Chicken	Italy	2012
KY873047	91208	Emilia_Romagna	RA	Alfonsine	Chicken	Italy	2013
KY873048	213490	Emilia_Romagna	FC	Mercato_Saraceno	Chicken	Italy	2012
KY873049	91793	Emilia_Romagna	FC	Predappio	Chicken	Italy	2014
KY873050	304876	Piemonte	CN	Ruffia	Chicken	Italy	2014
KY873051	336321	Toscana	SI	San_Gimignano	Chicken	Italy	2014
KY873052	206955	Emilia_Romagna	FC	Forli	Chicken	Italy	2015
KY873053	35280	Emilia_Romagna	FC	Santa_Sofia	Chicken	Italy	2014
KY873054	283171	Veneto	RO	Taglio_di_Po	Chicken	Italy	2014
KY873055	14508	Emilia_Romagna	FC	Cesena	Chicken	Italy	2014
KY873056	147938	Lombardia	BS	NA	Chicken	Italy	2014
KY873057	14824	Emilia_Romagna	FC	NA	Chicken	Italy	2014
KY873058	14833	Emilia_Romagna	FC	NA	Chicken	Italy	2014
KY873059	208283	Emilia_Romagna	FC	Forli	Chicken	Italy	2014
KY873060	208291	Emilia_Romagna	FC	Casemurate	Chicken	Italy	2014
KY873061	32758	Lombardia	BS	Ghedi	Chicken	Italy	2015
KY873062	32773_2	Lombardia	BS	Calvisano	Chicken	Italy	2015
KY873063	38202	Lombardia	BS	Poncarale	Chicken	Italy	2015
KY873064	43175	Lombardia	BS	Offlaga	Chicken	Italy	2015
KY873065	52837	Lombardia	BS	NA	Chicken	Italy	2014
KY873066	53163	Lombardia	BS	Torbole_Casaglia	Chicken	Italy	2015
KY873067	55510	Lombardia	BS	Isorella	Chicken	Italy	2015
KY873068	6113	Lombardia	BS	Poncarale	Chicken	Italy	2015
KY873069	6131	Lombardia	BS	Alfianello	Chicken	Italy	2015
KY873070	61627	Lombardia	BS	Ome	Chicken	Italy	2015
KY873071	70148	Lombardia	BS	Leno	Chicken	Italy	2015
KY873072	73291	Lombardia	BS	Alfianello	Chicken	Italy	2015
KY873073	84056	Lombardia	BS	Polpenazze_del_Garda	Chicken	Italy	2015
KY873074	146387	Lombardia	CR	Cremona	Chicken	Italy	2014
KY873075	143760	Lombardia	CR	Cremona	Chicken	Italy	2015
KY873076	143735	Lombardia	CR	Cremona	Chicken	Italy	2015
KY873077	142696	Veneto	RO	Ariano_nel_Polesine	Chicken	Italy	2013
KY873078	139645	Lombardia	BS	Alfianello	Chicken	Italy	2015
KY873079	139009	Lombardia	BS	Ghedi	Chicken	Italy	2015
KY873080	137195	Lombardia	BS	Calcinato	Chicken	Italy	2015
KY873081	135843	Lombardia	CR	Cremona	Chicken	Italy	2015
KY873082	133725	Lazio	FR	Frosinone	Chicken	Italy	2015
KY873083	132854	Lombardia	BS	Urago_dOglio	Chicken	Italy	2015
KY873084	132851	Lombardia	BS	Borgo_San_Giacomo	Chicken	Italy	2015
KY873085	126051	Lombardia	CR	Scandolara_Ripa_dOglio	Chicken	Italy	2015
KY873086	125993	Lombardia	BS	Alfianello	Chicken	Italy	2015
KY873087	122947	Veneto	VR	Zimella	Chicken	Italy	2015
KY873088	121597	Emilia_Romagna	FC	Castrocaro_Terme_e_Terra	Chicken	Italy	2013
KY873089	121215	Emilia_Romagna	FC	Cesena	Chicken	Italy	2013
KY873090	121209	Emilia_Romagna	FC	Cesena	Chicken	Italy	2013
KY873091	117277	Emilia_Romagna	RN	Coriano	Chicken	Italy	2015
KY873092	115391	Lombardia	BS	Pontevico	Chicken	Italy	2015
KY873093	115385	Lombardia	SO	Gordona	Chicken	Italy	2015
KY873094	115382	Lombardia	SO	Gordona	Chicken	Italy	2015
KY873095	115072	Marche	MC	Treia	Chicken	Italy	2014
KY873096	111334	Veneto	PD	Vescovana	Chicken	Italy	2015
KY873097	111319	Veneto	PD	Ponso	Chicken	Italy	2015
KY873098	111313	Marche	MC	Apiro	Chicken	Italy	2015
KY873099	10907	Emilia_Romagna	BO	Castel_San_Pietro_Terme	Chicken	Italy	2015
KY873100	108390	Emilia_Romagna	FC	Bertinoro	Chicken	Italy	2015
KY873101	107063	Lombardia	BS	Ghedi	Chicken	Italy	2015
KY873102	107048	Lombardia	BS	Ghedi	Chicken	Italy	2015
KY873103	105441	Sicilia	RG	Modica	Chicken	Italy	2015
KY873104	105433	Sicilia	RG	Modica	Chicken	Italy	2015
KY873105	146449	Emilia_Romagna	FC	Bagno_di_Romagna	Chicken	Italy	2015
KY873106	149342	Emilia_Romagna	FC	Savignano_sul_Rubicone	Chicken	Italy	2015
KY873107	154080	Veneto	TV	Godega_di_SantUrbano	Chicken	Italy	2015
KY873108	157040	Veneto	PD	Stanghella	Chicken	Italy	2015
KY873109	159587	Emilia_Romagna	FC	Gambettola	Chicken	Italy	2015
KY873110	159588	Emilia_Romagna	FC	Gambettola	Chicken	Italy	2015
KY873111	165410	Sicilia	RG	Modica	Chicken	Italy	2015
KY873112	165443	Sicilia	RG	Modica	Chicken	Italy	2015
KY873113	165453	Sicilia	RG	Modica	Chicken	Italy	2015
KY873114	165460	Sicilia	RG	Modica	Chicken	Italy	2015
KY873115	165462	Sicilia	RG	Modica	Chicken	Italy	2015
KY873116	165581	Sicilia	RG	Modica	Chicken	Italy	2015
KY873117	17088	Emilia_Romagna	FC	Cesena	Chicken	Italy	2013
KY873118	173375	Lombardia	CR	Cremona	Chicken	Italy	2015
KY873119	179685	Lombardia	BS	Pontevico	Chicken	Italy	2015
KY873120	204374	Emilia_Romagna	FC	Civitella_di_Romagna	Chicken	Italy	2015
KY873121	206189	Emilia_Romagna	FC	Forli	Chicken	Italy	2015
KY873122	207404_2	Marche	FM	Servigliano	Chicken	Italy	2014
KY873123	207404	Marche	FM	Servigliano	Chicken	Italy	2014
KY873124	223353	Sicilia	RG	Modica	Chicken	Italy	2015
KY873125	224761	Emilia_Romagna	RN	SantArcangelo_di_Romagna	Chicken	Italy	2015
KY873126	241515	Emilia_Romagna	FC	Meldola	Chicken	Italy	2014
KY873127	250648	Emilia_Romagna	FC	Meldola	Chicken	Italy	2015
KY873128	255188	Emilia_Romagna	FC	Meldola	Chicken	Italy	2015
KY873129	266976	Emilia_Romagna	FC	Forli	Chicken	Italy	2014
KY873130	271679	Emilia_Romagna	FC	Borghi	Chicken	Italy	2015
KY873131	277813	Lombardia	BS	Bagnolo_Mella	Chicken	Italy	2013
KY873132	40481	Veneto	VI	Sarego	Chicken	Italy	2015
KY873133	48365	Emilia_Romagna	FC	Longiano	Chicken	Italy	2015
KY873134	50277	Emilia_Romagna	FC	Forli	Chicken	Italy	2014
KY873135	69957	Lombardia	CR	Cremona	Chicken	Italy	2015
KY873136	70014	Emilia_Romagna	FC	Forli	Chicken	Italy	2014
KY873137	77015_1	Veneto	VR	Caprino_Veronese	Chicken	Italy	2015
KY873138	77015_2	Veneto	VR	Caprino_Veronese	Chicken	Italy	2015
KY873139	77015	Veneto	VR	Caprino_Veronese	Chicken	Italy	2015
KY873140	86660	Emilia_Romagna	RN	Torriana	Chicken	Italy	2014
KY873141	87203	Emilia_Romagna	FC	Galeata	Chicken	Italy	2015
KY873142	88312	Campania	SA	Battipaglia	Chicken	Italy	2015
KY873143	90559	Emilia_Romagna	FC	Galeata	Chicken	Italy	2015
KY873144	90563	Emilia_Romagna	FC	Galeata	Chicken	Italy	2015
KY873145	92350	Sicilia	RG	Modica	Chicken	Italy	2015
KY873146	93115	Emilia_Romagna	RA	Alfonsine	Chicken	Italy	2014
KY873147	95709	Campania	SA	Olevano_sul_Tusciano	Chicken	Italy	2015
KY873148	95711	Campania	SA	Olevano_sul_Tusciano	Chicken	Italy	2015
KY873149	95806	Lombardia	BS	Ghedi	Chicken	Italy	2015
KY873150	98325	Calabria	CS	Orsomarso	Chicken	Italy	2015
KY873151	98328	Calabria	CS	Orsomarso	Chicken	Italy	2015
KY873152	29726	Lombardia	BS	Bedizzole	Chicken	Italy	2015
KY873153	180609	Emilia_Romagna	FC	Longiano	Chicken	Italy	2014
KY873154	23579	Emilia_Romagna	FC	Santa_Sofia	Chicken	Italy	2015
KY873155	355480	Emilia_Romagna	FC	Forli	Chicken	Italy	2014
KY873156	360804	Emilia_Romagna	FC	Borghi	Chicken	Italy	2014
KY873157	315098	Emilia_Romagna	FC	San_Mauro_Pascoli	Chicken	Italy	2014
KY873158	66811	Emilia_Romagna	FC	Cesena	Chicken	Italy	2014
KY873159	61358	Emilia_Romagna	FC	Bagno_di_Romagna	Chicken	Italy	2015
KY873160	79206	Emilia_Romagna	FC	Borghi	Chicken	Italy	2015
KY873161	77015_3	Veneto	VR	Caprino_Veronese	Chicken	Italy	2015
KY873162	90557	Emilia_Romagna	FC	Galeata	Chicken	Italy	2015
KY873163	48884	Friuli_Venezia_Giulia	PN	Pravisdomini	Chicken	Italy	2015
KY873164	39499	Veneto	PD	Lozzo_Atestino	Chicken	Italy	2015
KY873165	322264	Veneto	PD	Vescovana	Chicken	Italy	2014
KY873166	302919	Emilia_Romagna	FC	Mercato_Saraceno	Chicken	Italy	2014
KY873167	257907	Puglia	TA	Crispiano	Chicken	Italy	2014
KY873168	318831	Veneto	VR	Sommacampagna	Chicken	Italy	2013
KY873169	208290	Emilia_Romagna	FC	NA	Chicken	Italy	2014
KY873170	603	Emilia_Romagna	FC	San_Mauro_Pascoli	Chicken	Italy	2013
KY873171	111657	Emilia_Romagna	FC	Longiano	Chicken	Italy	2013
KY873172	106871	Lazio	VT	Vetralla	Chicken	Italy	2013
KY873173	17004	Emilia_Romagna	FC	Cesena	Chicken	Italy	2013
KY873174	244056	Umbria	PG	Marsciano	Chicken	Italy	2013
KY873175	350253	Emilia_Romagna	RA	Ravenna	Chicken	Italy	2012
KY873176	64517	Emilia_Romagna	FC	Cesena	Chicken	Italy	2013
KY873177	68078	Piemonte	CN	Envie	Chicken	Italy	2013
KY873178	244073	Veneto	TV	Gaiarine	Chicken	Italy	2015
KY873179	239743	Emilia_Romagna	FC	Poggio_Torriana	Chicken	Italy	2013
KY873180	255196	Emilia_Romagna	FC	Forli	Chicken	Italy	2015
KY873181	258614	Emilia_Romagna	FC	Forli	Chicken	Italy	2015
KY873182	142482	Lazio	LT	Aprilia	Chicken	Italy	2014
KY873183	281891	Lazio	RM	Nettuno	Chicken	Italy	2014
KY873184	336325	Toscana	SI	San_Gimignano	Chicken	Italy	2014
KY873185	251951	Lazio	VT	Vetralla	Chicken	Italy	2013
KY873186	120341	Emilia_Romagna	RN	Poggio_Berni	Chicken	Italy	2015
KY873187	326154	Emilia_Romagna	FC	Borghi	Chicken	Italy	2014
KY873188	61642	Lombardia	BS	Urago_dOglio	Chicken	Italy	2015
KY873189	32773	Lombardia	BS	Calvisano	Chicken	Italy	2015
KY873190	10521	Piemonte	CN	Genola	Chicken	Italy	2015
KY873191	95006	Lombardia	BS	Calvisano	Chicken	Italy	2013
KY873192	354361	Veneto	VR	Vigasio	Chicken	Italy	2013
KY873193	158031	Emilia_Romagna	RN	Poggio_Berni	Chicken	Italy	2013
KY873194	337409	Piemonte	CN	Beinette	Chicken	Italy	2012
KY873195	132118	Emilia_Romagna	FC	Forli	Chicken	Italy	2012
KY873196	32720	Emilia_Romagna	FC	Cesena	Chicken	Italy	2013
KY873197	109612	Umbria	TR	Terni	Chicken	Italy	2013
KY873198	118401	Abruzzo	CH	Filetto	Chicken	Italy	2013
KY873199	169482	Emilia_Romagna	FC	Meldola	Chicken	Italy	2014
KY873200	26474	Veneto	TV	Pieve_di_Soligo	Chicken	Italy	2013
KY873201	251953	Veneto	VR	Sona	Chicken	Italy	2013
KY873202	289647	Veneto	VR	Grezzana	Chicken	Italy	2014
KY873203	289648	Veneto	VR	Grezzana	Chicken	Italy	2014
KY873204	36098	Veneto	PD	Ospedaletto_Euganeo	Chicken	Italy	2015
KY873205	289656	Veneto	VR	Grezzana	Chicken	Italy	2014
KY873206	96877	Marche	MC	Macerata	Chicken	Italy	2014
KY873207	298743	Emilia_Romagna	FC	Forli	Chicken	Italy	2010
KY873208	143851	Abruzzo	TE	Teramo	Chicken	Italy	2012
KY873209	143854	Abruzzo	TE	Teramo	Chicken	Italy	2012
KY873210	143876	Abruzzo	TE	Teramo	Chicken	Italy	2012
KY873211	143887	Abruzzo	TE	Teramo	Chicken	Italy	2012
KY873212	143904	Abruzzo	TE	Teramo	Chicken	Italy	2012
KY873213	143912	Abruzzo	TE	Teramo	Chicken	Italy	2012
KY873214	175741	Toscana	SI	Monteriggioni	Chicken	Italy	2010
KY873215	289408	Emilia_Romagna	FC	Forli	Chicken	Italy	2014
KY873216	11627	Umbria	PG	Citt_di_Castello	Chicken	Italy	2013
KY873217	340913	Veneto	TV	Pieve_di_Soligo	Chicken	Italy	2014
KY873218	340917	Veneto	TV	Pieve_di_Soligo	Chicken	Italy	2014
KY873219	80484	Piemonte	CN	Centallo	Chicken	Italy	2010
KY873220	141167	Emilia_Romagna	FC	Santa_Sofia	Chicken	Italy	2010
KY873221	340906	Veneto	TV	Pieve_di_Soligo	Chicken	Italy	2014
KY873222	189144	Emilia_Romagna	FE	Codigoro	Chicken	Italy	2011
KY873223	313437	Campania	NA	Acerra	Chicken	Italy	2010
KY873224	100215	Veneto	VR	Pescantina	Chicken	Italy	2010
KY873225	136882	Veneto	VR	Cerro_Veronese	Chicken	Italy	2006
KY873226	204308	Marche	AP	Montefiore_dellAso	Chicken	Italy	2014
KY873227	305113	Marche	FM	Petritoli	Chicken	Italy	2013
KY873228	328788	Marche	FM	Petritoli	Chicken	Italy	2013
KY873229	113146	Emilia_Romagna	FC	Forli	Chicken	Italy	2009
KY873230	113149	Emilia_Romagna	FC	Forli	Chicken	Italy	2009
KY873231	191498	Emilia_Romagna	FC	Forli	Chicken	Italy	2007
KY873232	21112	Emilia_Romagna	FC	Cesena	Chicken	Italy	2013
KY873233	48751	Veneto	TV	Pieve_di_Soligo	Chicken	Italy	2010

## Sheet: Summary
ContaNumeri - Id	Year
Region	2005	2006	2007	2008	2009	2010	2011	2012	2013	2014	2015	Totale Risultato
Abruzzo		1	1	5		3	1	8	2	1		22
Basilicata			2	1								3
Calabria					1						2	3
Campania				1		2		1			3	7
Emilia_mRomagna					2							2
Emilia_Romagna	5	1	11	4	9	35	17	19	20	33	28	182
Friuli_Venezia_Giulia							2				1	3
Lazio			2			2	4		4	2	1	15
Lombardia	1			2	1	6	5	6	11	10	38	80
Marche	1		4		3	2	6	5	4	9	1	35
Molise					1							1
Piemonte				1	1	4		1	1	1	1	10
Puglia						1	2			1		4
Sardegna										1		1
Sicilia								1			10	11
Toscana						3		1		2		6
Umbria						2	2	1	3	1		9
Veneto		2		1	1	4	5	9	11	11	16	60
Totale Risultato	7	4	20	15	19	64	44	52	56	72	101	454
